# Supplementary material for: Time Series Data Provide Insights into the Evolution and Abundance of One of the Most Abundant Viruses in the Marine Virosphere: The Uncultured Pelagiphages vSAG 37-F6
Source: Viruses. 2024 Oct 24;16(11):1669. doi: 10.3390/v16111669 (PMC11598899; doi:10.3390/v16111669)
Supplement: Supplementary file 1 [file viruses-16-01669-s001.zip]

Archive with 1 entries (1 files):
- viruses-3215587-supplementary.pdf
